# Supplementary material for: Missense mutation of a class B heat shock factor is responsible for the tomato bushy root-2 phenotype
Source: Mol Hortic. 2022 Feb 8;2:4. doi: 10.1186/s43897-022-00025-0 (PMC10515254; doi:10.1186/s43897-022-00025-0)
Supplement: Supplementary file 4 — Additional file 4 Table S1 Shoot and root dry weight (g) of reciprocal grafted plants. Grafts are described as shoot/root, eg. AC/brt-2. SDW, shoot dry weight; RDW, root dry weight. n = 8 or 9. This data was used for Fig. 2. [file 43897_2022_25_MOESM4_ESM.xlsx]

## Sheet: Sheet1
Table S1. Shoot and root dry weight (g) of reciprocal grafted plants.
SDW				RDW
AC/AC	AC/brt-2	brt-2/AC	brt-2/brt-2	AC/AC	AC/brt-2	brt-2/AC	brt-2/brt-2
9.36	5.56	8.76	2.05	1.93	0.48	1.04	0.55
11.48	2.65	7.87	2.2	1.15	0.97	1.05	0.29
7.95	1.29	5.5	3.7	1.08	0.24	1.03	0.35
9.65	1.78	7.25	2.92	1.85	0.3	1.91	0.42
9.53	2.05	7.69	1.6	1.05	0.21	1.15	0.17
10.93	1.6	6.78	2.69	1.06	0.3	0.81	0.4
9.61	4.39	8.69	2.99	1.82	0.5	1.99	0.45
11.95	1.61	7.27	2.22	1.73	0.24	0.64	0.31
9.73		8.96	2.32	1.66		0.89	0.4
Grafts are described as shoot/root, eg. AC/brt-2. SDW, shoot dry weight; RDW, root dry weight. n = 8 or 9. This data was used for Figure 2.
