# Supplementary material for: Missense mutation of a class B heat shock factor is responsible for the tomato bushy root-2 phenotype
Source: Mol Hortic. 2022 Feb 8;2:4. doi: 10.1186/s43897-022-00025-0 (PMC10515254; doi:10.1186/s43897-022-00025-0)
Supplement: Supplementary file 5 — Additional file 5 Table S2 Sequences submitted to LGC Ltd. for design of KBD assays. SNPs were detected by whole genome sequencing of parental lines (AC and brt-2) using SL2.50 tomato reference genome. [file 43897_2022_25_MOESM5_ESM.xlsx]

## Sheet: Sheet1
Table S2. Sequences submitted to LGC Ltd for design of KBD assays.
chr4_40440457	ATTGGGAATGTATTAGTCTATCCATTTCTTTAAGCTCTTTTTTCGGAATGTTAAGGATTAAGACCACTTCGAGATAGCTCGATTTTGATGAGGACTTTTCCATTATTTGTAGATTTTAGAGTCAAGAAACATAATTGTATTAGCATCAAATAAATCAACGCTAATACTTTTATCACTTGAGCTA[G/A]CATCTAAGGTTGGATGTTTTTCATGATTCCTTTTCTCTTTAAATAATACCATCTTCCACAATTGGTAGGTGTTTCATCTTGTGTTGGAGTGGCGCTCTATTGGTCTCATTTGTCTATTGGATTTTCCTTTTTGCAAGTGGTATTATTTTTT
chr4_44931628	AAATACAATTTAGTTTGAATACAATTAATTATATTGTCACGCCACAAGCCTACACCTGGGCGTAGCCGACACTCGATGACCATTCTTGGTCCCAAGTGAACCCTTGACTTGACTTACTTACTCACCGGAAGACTTAAAACACAAGTATAGT[C/T]TAAGTACAGAACTTGTTAAATAAATTGAGAATATCTTAAAAGAAACATTCAACTAGCCAAAATGGCTACTCAAGTCTCATAAAAAAATATCTAAAATACAAAGTGAAAAGACTCATAACTAACTGACTCATTATCTATGAAGCCTCTAAAACAACTGAGATGGATGTCGAGACAAACCCCACTA
chr4_48836116	CTACAAGAATTTTGTGGTTGTTCTAATAATGTTGAAAAGTGATGTTTGTGTCATTCGGCAAAACTTCTTACTTTAGTGCATACACAGTTTGGAGCAGTTGTGAAGACTATTACAA[C/T]AGACAATGGGACTGAGTTTGTTAATACTGAGTGTCACACGTTATATACTGGTTTAGGCATTAGGCATCAAAAACTTGTATACATACACCTTAGAAAAATGGTGTTGCACAGAGAAGAAACACAGAGAAGTAGCTAGAGCCATTAAATTTCCA
chr4_55110096	CTATTACCAGTTCTATGCCATGTCAGTGGCTTCTTCGGAACAGGCACATTCCTTGGAGTGATAAAACTTGATGGGCGAACAGATAAAACCCTAGA[G/A]CCAGCAGGAATTTGCTGGTTTGCACCTAGATTTGGTTTCCAACCTTGTGAACTCACATTCTTGGAGGACTTTACTGTGTTCTGTGATGATAATGCCACAGTATTGATGTTAACCACAGGATTGCCACCAACTTTATGATCTGAACTTCTATCAAACTCAAAAGCATCTGACG
chr4_59032422	AACTACTTACTCTATCTGAACCCTCTACCTACAGATGCACAAATTGCACTGGTGACCGCGCATAATGCCCTCTAAGCCATTCAGTCATTCGAAGGACTGGGGCCATAGGTGTGATCCATTATTGAGATTCGACTCTCGAGAAACAAAACTCAACTTAAGCTCCATATGATGGAAACATAAATGTTTACTTTTTTAGGTATCTCTATCTAATCTCCAA[T/C]TTAAACCAAATTAAAGCACTAAATTCTGCTTGTTTCGCTAACACACACTTTGGAACAAGTTAGATCAATGCCAAAAAACTTGTATTAATTAAAACTGAAAACAGCAATTAAGGATACTATAGCTACTACTTAAAACTAAATGAATCCAAATTCTCTCAAATTGTTAATTAATTACCT…
chr4_61144179	ATTCTCGATCTAGGAAAAAAAAATTCTGTTTGGGTCAGAATCTTCTCTCTTCCAGTGACTTTATTGCACTTTCCTCTCTCGATTTCTTCACAATTTTGGTTGATTGAATTCTGTGTGCATGCAAAGTTTTGATCTTTGTGTGCTGGAGGATTTTCAACATCGTGATCGGTGGAGGGGT[G/T]GTACAGCTCTATGAATTTGGAAGGATTAGGGTTTGGATGTGATCTATTGTTGTTTGTGGGTTTGTGTAAATGCTCGTGGGAGGGGATCTAGGGTTTCTCTCGAGCTTGGTGGTGGCGGCGTTTGTGGCGGTTTTTGGACCGGTGTTATGTTTTGTGG
chr4_62005650	TAGAATCAAAGTAAGTACACAAATAGTCGTTATTATGCGGCATCTCGTGTGAGTTTAACTTCATCATCTTTGACATATAACTAAAGACTTTGGAATTTTATAGCCAAATTGTCTTGTACCTATTTTGCTAAAATGTGAACACATTTATATATGTTTTATTCTCACTTCCAAC[G/A]ACCCATCGTCAATTATTGTAATATATAGTGGTCCTCAACGGGAATAGAAACGAACGAGGGAGGTTTTAGACAATCAGAATAACAACAATAATAGAGAAGATGTTTCTGGAAGACCTTAAAATAAGAAAATTATTTCTTAGAGAATAGTTTGAAATTAATGTAA
chr4_62760651	TCTGTTCTATTTAGGCATTTCATTTGATCATTGCATTCCTGGTCAAAGATCGTAAATTATACTCTATTGATTCAGTTATACAGTACGGTAATGAGTACAGATATGATTATTATTTTATTAATTATTGATGATGAATATGTATAGCCTCGCAAGTGCTGTTAGTGGGTCTTTCCT[G/A]AATGACTACTCTCCTGATGTGTATTAGTTTTTCTTCTTTTTAACTATATAAACTTCAAAACTAAATTTATTTTTTTGGTAAGGAATTTTTTTAAATTTGATTTGGCCGTTGTACTGTTAAACGATGAATTCGTTGTTTTAGGATCCTACTATAAAGACTTA
chr4_63443493	ATTTTTAACAAAAACATATCAACTTGTTGATGACCCTTCTACTGACCATATTGTTTCTTGGGGTGAAGATGATTCTACTTTTGTTGTTTGGCGTCCACCTGAATTTGCTCGTGATTTACTCCCTAATTACTTCAAACACAACAATTTCTCC[A/T]GCTTCGTACGTCAACTCAATACTTATGTAAGTATTTTTCATTTTAAACATTCTTCGTCTTTTGGTTTAGTTATAGTACTGATTATACATAAAAATACAATTCTTGATCTATTAGGGTTTCAGAAAAATCGTACCGGATCGATGGGAGTTCGCTAATGAGTTTTTCAAGAGAGGCGAAAAGCATT
chr4_63565771	ACATATGCTCATAACTACGATTTGACATAAATATTTCCAAAAAAAAAGAGAAGAACATTTTTGAATATAATCAAGAGGATATATTATTGTATTTGACAAGAGATATTTAAATTTCGTGAGTTTATTTCTGATCAAGATAAAATCACTCTCTTTTACTA[G/T]CTCTTTATAAAATGCACAATTTAATATAAGAAGGAAAAAAAGTTCATCTGAATAATAAAATACTTTTGTCTTTAATATAAGACAAGGAAGTAATATAGAAAAAGGACCTACAAAAATAAAGGGAGAAAATGGACCCACAAGATTTTATTTTTTTTTTGCATTAAATAACCTAAAGTACT
chr4_64623394	TCTTATCATATTGCGTTTCGGGAAGATGATGAATTCGTCAAAGAGAGTACCCCGGGAATCTTGTTTTGAATAAAATAAAGAAATGAGATCATGAAAAGTGGGCTATCAATGGCTCTTTTGAGTTTTAATTTGGGAAAGATGATGTAAATTAATAAAATAATTAATGATAGAAAAATAAAATGACACGTG[A/G]CACTTTTAAACTGGTTAATGACATTTAAAACATTACATCACGCTCCTCATGTGCGTGATCACAACGCAGAATAGAGAATGAGTCAAAATGGCACATTTACAAAGATATTAAAAAGTTTTGTGAGAATGATAAAACACTTTCAAAAT
chr4_65276012	CGAGTACTTCCTCAATTTATGCTCGAAGTTCCAAAAACACGCTTATACTATACTAAGGTCTTATTATCTCATGAACTTATTTTATAAGTAATTTTCTACCTCTTTTCAGCTACGTGACAGTAGCTTGAAAAAAAAAGTCAATCAGCATTGGGTCCACAAGATAATGCTACTGGTATAAGTTAAAAAAATCCATCG[T/G]GAGACCAAAGTTCACCTCTGAGCGAAGTGCTCTCCAACTCATGAGGTTTATTTTACTGACTAGCTTTATTAATGATAATTAGAAACTGTAAATTTGATAAATATATTTTTGTTTTTACTTATCATTTTCAATCGACCAAT
SNPs were detected by whole genome sequencing of parental lines (AC and brt-2) using SL2.50 tomato reference genome.
