# Supplementary material for: Missense mutation of a class B heat shock factor is responsible for the tomato bushy root-2 phenotype
Source: Mol Hortic. 2022 Feb 8;2:4. doi: 10.1186/s43897-022-00025-0 (PMC10515254; doi:10.1186/s43897-022-00025-0)
Supplement: Supplementary file 6 — Additional file 6 Table S3 Expression values for Solyc04g078770 in the RNA-seq database of TomExpress [file 43897_2022_25_MOESM6_ESM.xlsx]

## Sheet: Sheet1
Table S3. Expression values for Solyc04g078770 in the RNA-seq database of TomExpress
Locus	Solyc04g078770
S pimp|Wild Type|Seed|4.DPA|-	0.0021
S pimp|Wild Type|Seed|4.DPA|-	0.0012
S pimp|Wild Type|Seed|4.DPA|-	0.003
S pimp|Wild Type|Seed|4.DPA|-	0.0062
S lyco|Wild Type|Seed|7.dpa|-	0.0366
S lyco|sun_SA4_overexpressed_mutant|Seed|7.dpa|-	0.006
S lyco|Wild Type|Seed|10.dpa|-	0.0046
S lyco|sun_SA4_overexpressed_mutant|Seed|10.dpa|-	0.0075
S lyco|Wild Type|Seed|IMG_10DPA|-	0.0194
S lyco|Wild Type|Seed|MG_35DPA|-	0.071
S lyco|Wild Type|Seed|Breaker_38DPA|-	0.0255
S lyco|Wild Type|Seed|Orange_41dpa|-	0.0509
S lyco|Wild Type|Seed|Red_44DPA|-	0.0475
S lyco|Wild Type|Seedling|10.dpg|sun	0.0385
S lyco|Wild Type|Seedling|10.dpg|shade	0.0415
S lyco|Wild Type|Seedling|10.dpg|shade	0.0407
S lyco|Wild Type|Seedling|2.young.leaves|PAC	0.0056
S lyco|Wild Type|Seedling|2.young.leaves|PAC_GA	0.0094
S lyco|proDeltaGRAS.mutant|Seedling|2.young.leaves|PAC	0.0057
S lyco|proDeltaGRAS.mutant|Seedling|2.young.leaves|PAC_GA	0.0132
S lyco|Wild Type|Root|nc|-	0.0421
S lyco|Wild Type|Root|NC.(root)|-	0.0458
S lyco|Wild Type|Root|10.dpg|sun	0.0505
S lyco|Wild Type|Root|10.dpg|shade	0.0394
S lyco|Wild Type|Root|14.dpg|DMSO	0.0335
S lyco|Wild Type|Root|14.dpg|Cytok	0.0307
S lyco|Wild Type|Root|14.dpg|Auxin	0.0269
S lyco|Wild Type|Root|14.dpg|DMSO	0.0411
S lyco|Wild Type|Root|14.dpg|Cytok	0.0261
S lyco|Wild Type|Root|14.dpg|Auxin	0.0205
S lyco|Wild Type|Root|14.dpg|DMSO	0.0655
S lyco|Wild Type|Root|14.dpg|Cytok	0.048
S lyco|Wild Type|Root|14.dpg|Auxin	0.0245
S lyco|Wild Type|Root|15.dpg._0dpi|Meljav	0.0414
S lyco|Wild Type|Root|15.dpg._2dpi|Meljav	0.0728
S lyco|Wild Type|Root|15.dpg._5dpi|Meljav	0.129
S lyco|Wild Type|Root|15.dpg._15dpi|Meljav	0.1494
S lyco|mj-far-1.overexpressed|Root|15.dpg._0dpi|Meljav	0.1269
S lyco|mj-far-1.overexpressed|Root|15.dpg._2dpi|Meljav	0.0936
S lyco|mj-far-1.overexpressed|Root|15.dpg._5dpi|Meljav	0.0979
S lyco|mj-far-1.overexpressed|Root|15.dpg._15dpi|Meljav	0.1564
S lyco|Wild Type|Meristem|4.DAPL|-	0.135
S lyco|Wild Type|Meristem|5.DAPL|-	0.1538
S lyco|Wild Type|Meristem|7DPG_EVM|-	0.0859
S lyco|Wild Type|Meristem|10DPG_MVM|-	0.0765
S lyco|S.mutant|Meristem|10DPG_MVM|-	0.0956
S lyco|Wild Type|Meristem|11DAPL|-	0.1714
S lyco|Wild Type|Meristem|13DPG_LVM|-	0.0769
S lyco|S.mutant|Meristem|13DPG_LVM|-	0.0967
S lyco|Wild Type|Meristem|14.DAPL|-	0.1611
S lyco|Wild Type|Meristem|15DPG_TM|-	0.0745
S lyco|S.mutant|Meristem|15DPG_TM|-	0.0993
S lyco|Wild Type|Meristem|16DPG_FM|-	0.0948
S lyco|S.mutant|Meristem|16DPG_FM|-	0.1046
S lyco|Wild Type|Meristem|17DPG_SIM|-	0.0804
S lyco|S.mutant|Meristem|17DPG_SIM|-	0.1337
S lyco|Wild Type|Meristem|17DAPL|-	0.1264
S lyco|Wild Type|Meristem|19DPG_SYM|-	0.09
S lyco|Wild Type|Meristem|19.DAPL|Shade	0.0693
S lyco|Wild Type|Meristem|19.DAPL|Sun	0.0608
S lyco|Wild Type|Meristem|19.DAPL|Tr Shade	0.0842
S lyco|Wild Type|Meristem|19.DAPL|CTRL Sun Tr Shade	0.1063
S lyco|Wild Type|Meristem|4weeks|-	0.0397
S lyco|MSH1.mutant.Dwarf-dr|Meristem|4weeks|-	0.0341
S lyco|MSH1.mutant.Mild-dr|Meristem|4weeks|-	0.0486
S lyco|epiF3.line|Meristem|4weeks|-	0.0501
S lyco|Wild Type|Meristem|35.dpg|sun	0.035
S lyco|Wild Type|Meristem|35.dpg|shade	0.0527
S lyco|Wild Type|Stem|50.dpg|shade	0.0822
S lyco|Wild Type|Stem|50.dpg|sun	0.0591
S lyco|Wild Type|Leaf|NC.(leaf)|-	0.0104
S lyco|Wild Type|Leaf|nc|VIGS_AGO1	0.0171
S lyco|Wild Type|Leaf|nc|VIGS_Ctrl	0.0076
S lyco|Wild Type|Leaf|nc|-	0.0268
S lyco|Wild Type|Leaf|4DAPL|-	0.0608
S lyco|Wild Type|Leaf|5.DAPL|-	0.1058
S lyco|Wild Type|Leaf|11.DAPL|-	0.0981
S lyco|Wild Type|Leaf|14.DAPL|-	0.1107
S lyco|Wild Type|Leaf|17.DAPL|-	0.0781
S lyco|Wild Type|Leaf|19.DAPL|Shade	0.1043
S lyco|Wild Type|Leaf|19.DAPL|Sun	0.1054
S lyco|Wild Type|Leaf|19.DAPL|Tr Shade	0.1351
S lyco|Wild Type|Leaf|19.DAPL|Sun Tr shift	0.1188
S lyco|Wild Type|Leaf|2.leaves|TYLC	0.082
S lyco|Wild Type|Leaf|2.leaves|TYLC	0.0395
S lyco|Wild Type|Leaf|2.leaves|TYLC	0.0066
S lyco|Wild Type|Leaf|2.leaves|TYLC	0.0883
S lyco|Wild Type|Leaf|13.dpg|DMSO	0.0279
S lyco|Wild Type|Leaf|13.dpg|Cytok	0.0266
S lyco|Wild Type|Leaf|13.dpg|DMSO	0.0137
S lyco|Wild Type|Leaf|13.dpg|Cytok	0.0145
S lyco|prf3.mutant|Leaf|28.dpg|mock	0.0083
S lyco|prf3.mutant|Leaf|28.dpg|Fla	0.0028
S lyco|prf3.mutant|Leaf|28.dpg|mock	0.0093
S lyco|prf3.mutant|Leaf|28.dpg|Pst_str1	0.0073
S lyco|prf3.mutant|Leaf|28.dpg|Pst_str2	0.0067
S lyco|prf3.mutant|Leaf|28.dpg|Pst_str3	0.0046
S lyco|prf3.mutant|Leaf|28.dpg|Psflu	0.0078
S lyco|prf3.mutant|Leaf|28.dpg|Psput	0.004
S lyco|prf3.mutant|Leaf|28.dpg|Agtum	0.0108
S lyco|Wild Type|Leaf|35.dpg|DMSO	0.0136
S lyco|Wild Type|Leaf|35.dpg|Cytok	0.0176
S lyco|Wild Type|Leaf|35.dpg|DMSO	0.0142
S lyco|Wild Type|Leaf|35.dpg|Cytok	0.0182
S lyco|Wild Type|Leaf|46.dpg|mock	0.0224
S lyco|Wild Type|Leaf|46.dpg|mock	0.0164
S lyco|Wild Type|Leaf|46.dpg|ABA	0.0228
S lyco|Wild Type|Leaf|46.dpg|mock	0.0166
S lyco|Wild Type|Leaf|46.dpg|ABA	0.0212
S lyco|Wild Type|Leaf|50.dpg|sun	0.0272
S lyco|Wild Type|Leaf|50.dpg|shade	0.0145
S lyco|Wild Type|Leaf|56.DAPL|Ctrl	0.0191
S lyco|Wild Type|Leaf|56.DAPL|HS_2	0.01
S lyco|HsfA2.as|Leaf|56.DAPL|Ctrl	0.0182
S lyco|HsfA2.as|Leaf|56.DAPL|HS_2	0.0179
S lyco|tmf.mutant|Flower|8DPG_EVM|-	0.2036
S lyco|Wild Type|Flower|8DPG_EVM|-	0.2087
S lyco|Wild Type|Flower|Anthesis|Ctrl	0
S lyco|Wild Type|Flower|Anthesis|HS_1	0
S lyco|Wild Type|Flower|nc|-	0.001
S lyco|Wild Type|Flower|NC.(flower.bud)|-	0.0117
S lyco|Wild Type|Flower|NC.(flower)|-	0.0021
S lyco|Wild Type|Flower|Bud|-	0.0285
S lyco|Wild Type|Flower|Bud.3.mm|-	0.0034
S lyco|Wild Type|Flower|Anthesis|-	0.0028
S lyco|Wild Type|Flower|50.dpg|sun	0.0786
S lyco|Wild Type|Flower|50.dpg|shade	0.0839
S lyco|Wild Type|Flower|56.DAPL|Ctrl	0.0102
S lyco|Wild Type|Flower|56.DAPL|HS_2	0.0137
S lyco|HsfA2.as|Flower|56.DAPL|Ctrl	0.006
S lyco|HsfA2.as|Flower|56.DAPL|HS_2	0.013
S pimp|Wild Type|Fruit|Anthesis|-	0.0138
S pimp|Wild Type|Fruit|Anthesis|-	0.0016
S pimp|Wild Type|Fruit|Anthesis|-	0.0061
S pimp|Wild Type|Fruit|Anthesis|-	0.0045
S lyco|Wild Type|Fruit|0DPAe|-	0.0185
S lyco|Wild Type|Fruit|0DPAe|-	0.0068
S lyco|Wild Type|Fruit|1DPA|-	0.0159
S lyco|Wild Type|Fruit|1DPA|-	0.0055
S lyco|Wild Type|Fruit|2DPA|-	0.0202
S lyco|Wild Type|Fruit|2DPA|-	0.02
S lyco|Wild Type|Fruit|5DPA|-	0.0137
S lyco|Wild Type|Fruit|5DPA|-	0.0053
S pimp|Wild Type|Fruit|4.DPA|-	0.0026
S pimp|Wild Type|Fruit|4.DPA|-	0.0266
S pimp|Wild Type|Fruit|4.DPA|-	0.0014
S lyco|Wild Type|Fruit|4.dpa|-	0.0337
S lyco|sun_SA4_overexpressed_mutant|Fruit|4.dpa|-	0.0159
S lyco|Wild Type|Fruit|4.dpa|-	0.0105
S lyco|sun_SA4_overexpressed_mutant|Fruit|4.dpa|-	0.0266
S lyco|Wild Type|Fruit|4.dpa|-	0.013
S lyco|Wild Type|Fruit|7.dpa|-	0.0248
S lyco|sun_SA4_overexpressed_mutant|Fruit|7.dpa|-	0.0236
S lyco|Wild Type|Fruit|7.dpa|-	0.0237
S lyco|sun_SA4_overexpressed_mutant|Fruit|7.dpa|-	0.0096
S lyco|Wild Type|Fruit|10.dpa|-	0.0201
S lyco|sun_SA4_overexpressed_mutant|Fruit|10.dpa|-	0.0189
S lyco|Wild Type|Fruit|10.dpa|-	0.0058
S lyco|sun_SA4_overexpressed_mutant|Fruit|10.dpa|-	0.0124
S lyco|Wild Type|Fruit|Immature.Green.10.dpa|-	0.0049
S lyco|Wild Type|Fruit|Immature.Green.10.dpa|-	0.004
S lyco|Wild Type|Fruit|Immature.Green.10.dpa|-	0.0058
S lyco|Wild Type|Fruit|IMG_10DPA|-	0.0017
S lyco|Wild Type|Fruit|IMG_10DPA|-	0
S lyco|Wild Type|Fruit|Immature.Green.14.dpa|-	0.0012
S lyco|high.pigment-1.mutant|Fruit|Immature.Green.14.dpa|-	0.0004
S lyco|Wild Type|Fruit|Immature.Green.15.dpa|-	0.0043
S lyco|Slglk2.mutant|Fruit|Immature.Green.15.dpa|-	0.0021
S lyco|Slglk2.mutant|Fruit|Immature.Green.15.dpa|-	0.0034
S lyco|Wild Type|Fruit|Immature.Green.17.dpa|-	0.0019
S lyco|Wild Type|Fruit|Immature.Green.20.dpa|-	0.0024
S lyco|Wild Type|Fruit|Immature.Green.20.dpa|-	0.0004
S lyco|Wild Type|Fruit|Immature.Green.20.dpa|-	0.002
S lyco|Wild Type|Fruit|1.cm|-	0.0119
S lyco|Wild Type|Fruit|2.cm|-	0.0053
S lyco|Wild Type|Fruit|3.cm|-	0.0018
S lyco|Wild Type|Fruit|IG+MG|sun	0.0184
S lyco|Wild Type|Fruit|IG+MG|shade	0
S lyco|Wild Type|Fruit|Mature.Green|Ctrl	0.0239
S lyco|Wild Type|Fruit|Mature.Green|Ctrl	0.0192
S lyco|Wild Type|Fruit|Mature.Green|IAA	0.0141
S lyco|Wild Type|Fruit|Mature.Green|ACC	0.0093
S lyco|Wild Type|Fruit|Mature.Green|IAA+ACC	0.0129
S lyco|Wild Type|Fruit|Mature.Green|-	0.0005
S lyco|Wild Type|Fruit|Mature.Green|-	0.0008
S lyco|Wild Type|Fruit|Mature.Green|-	0.0012
S lyco|Wild Type|Fruit|MG_35DPA|-	0.0015
S lyco|Wild Type|Fruit|MG_35DPA|-	0
S lyco|Wild Type|Fruit|Mature.Green|-	0.001
S lyco|Wild Type|Fruit|Mature.green_35DPA|-	0.0119
S lyco|rin_mutant|Fruit|Mature.green_35DPA|-	0.0046
S lyco|TF18.Ful1/Ful2_sup|Fruit|Mature.green_35DPA|-	0.0059
S lyco|Wild Type|Fruit|Breaker_38DPA|-	0
S lyco|Wild Type|Fruit|Breaker_38DPA|-	0
S lyco|Wild Type|Fruit|Mature.Green.39.dpa|-	0
S lyco|Wild Type|Fruit|Orange_41dpa|-	0
S lyco|Wild Type|Fruit|Orange_41dpa|-	0
S lyco|Wild Type|Fruit|Breaker.42.dpa|-	0
S lyco|Wild Type|Fruit|Breaker|Ctrl	0
S lyco|Wild Type|Fruit|Breaker|Fu_mos	0
S lyco|Wild Type|Fruit|Breaker|-	0
S lyco|Wild Type|Fruit|Breaker|-	0
S lyco|Wild Type|Fruit|Breaker|-	0
S lyco|Wild Type|Fruit|Breaker|-	0
S lyco|Wild Type|Fruit|Red_44DPA|-	0
S lyco|Wild Type|Fruit|Red_44DPA|-	0
S lyco|Wild Type|Fruit|Pink_45DPA|-	0.0033
S lyco|rin_mutant|Fruit|Pink_45DPA|-	0.0014
S lyco|TF18.Ful1/Ful2_sup|Fruit|Pink_45DPA|-	0.0083
S lyco|Wild Type|Fruit|Breaker.+.5|-	0
S lyco|Wild Type|Fruit|Breaker.+.5|-	0
S lyco|Wild Type|Fruit|Breaker.+.5|-	0
S lyco|CsMYBF1.overexpressed..mutant|Fruit|Breaker.+.(7_10)|-	0
S lyco|Wild Type|Fruit|Breaker.+.(7_10)|-	0.0007
S lyco|Wild Type|Fruit|Breaker.+.10|-	0
S lyco|Slglk2.mutant|Fruit|Breaker.+.10|-	0
S lyco|Slglk2.mutant|Fruit|Breaker.+.10|-	0
S lyco|Wild Type|Fruit|Breaker.+.10|-	0
S lyco|Wild Type|Fruit|Breaker.+.10|-	0
S lyco|Wild Type|Fruit|Breaker.+.10|-	0
S lyco|Wild Type|Fruit|Breaker.10|-	0
S lyco|Wild Type|Fruit|Fully.ripe.52.dpa|-	0.0004
