# Supplementary material for: Missense mutation of a class B heat shock factor is responsible for the tomato bushy root-2 phenotype
Source: Mol Hortic. 2022 Feb 8;2:4. doi: 10.1186/s43897-022-00025-0 (PMC10515254; doi:10.1186/s43897-022-00025-0)
Supplement: Supplementary file 7 — Additional file 7 Table S4 Expression values for Solyc04g078770 in the CoNekT database [file 43897_2022_25_MOESM7_ESM.xlsx]

## Sheet: Sheet1
Table S4. Expression values for Solyc04g078770 in the CoNekT database
Condition	mean	min	max
Ovule (0-1 DPA)	2.90027	1.10362	5.10255
Ovule (2 & 5 DPA)	2.70513	1.54214	3.51872
Ovary	3.48136	0.590343	5.03191
Microspore	1.95932	1.16035	2.73217
Generative cell	0.060102	0	0.180305
Pollen	0	0	0
Sperm cell	0	0	0
Pollen grain	0	0	0
Pollen tube	0	0	0
Pollen tube (1.5h)	0	0	0
Pollen tube (3h)	0	0	0
Pollen tube (9h)	0	0	0
Pistil	5.37311	4.70883	5.98483
Style (before flowering)	0.736954	0.11034	1.80911
Style (after flowering)	0.073513	0.0283948	0.144576
Style (pollinated, after flowering)	0.105349	0	0.204879
Flower (buds)	9.89377	0.132882	21.1619
Flowers	0.599356	0	2.63645
Ovary wall/pericarp (0-1 DPA)	0.793658	0.689831	0.897485
Ovary wall/pericarp (2 & 5 DPA)	1.58579	0.425002	2.64181
Pericarp/Exocarp (4 DPA)	3.09387	0.806378	6.61798
Pericarp	0.210658	0	0.631973
Pericarp (5 DPA)	1.72521	1.11237	2.18723
Pericarp (7 DPA)	1.79389	0.446503	6.94028
Pericarp (10 DPA)	1.09839	0.29475	2.41179
Fruit (mature green)	1.85274	1.53143	2.12527
Fruit (breaker stage)	0.016062	0	0.0803112
Septum (7 DPA)	4.01137	2.13458	6.85447
Septum (10 DPA)	2.98177	1.59692	5.51351
Septum/Seed (4 DPA)	3.88481	0.858636	8.11423
Seed (5 DPA)	1.95984	1.4986	2.50678
Seed (7 DPA)	1.39745	0.245675	11.2031
Seed (10 DPA)	0.65657	0.135963	2.42813
Seeds (10 DPA)	0.350121	0.350121	0.350121
Seeds (20 DPA)	4.62286	4.00419	5.35861
Seeds (30 DPA)	3.7784	3.14686	4.37964
Seeds (Pk-stem)	3.05993	2.81116	3.3087
Seeds (Br-stem)	2.72724	2.11169	3.40947
Seeds (Pk-equatorial)	1.20555	1.20555	1.20555
Seeds (Pk-stylar)	2.88476	2.53933	3.16094
Seeds (Br-stylar)	2.16724	2.16724	2.16724
Seeds	2.58794	1.19193	3.92993
Seeds (RR)	4.25199	4.07958	4.4244
Seeds (LR)	4.45546	4.45546	4.45546
Seeds (MG-equatorial)	3.62058	3.02315	4.218
Hypocotyl	9.06097	5.88052	11.2366
Seedling (leaves)	0.431821	0.0404233	0.994801
Seedling (roots)	12.845	5.7496	20.0219
Callus	4.367	3.71054	4.90339
Meristem (vegetative)	15.0373	12.7817	16.0909
Meristem	37.2172	33.5247	40.9097
Apical meristem	4.00469	2.55081	5.28347
Leaf	2.63908	0	7.50982
Root	9.16033	4.60386	15.7072
Root (differentiation zone)	0.583968	0.355529	0.816801
Root (elongation zone)	5.13134	2.62354	9.09772
Root (meristematic zone)	25.7909	25.037	26.9184
Root hair cells	4.95937	4.91514	5.00359
